# Supplementary material for: Milk Allergen Micro-Array (MAMA) for Refined Detection of Cow’s-Milk-Specific IgE Sensitization
Source: Nutrients. 2023 May 21;15(10):2401. doi: 10.3390/nu15102401 (PMC10223406; doi:10.3390/nu15102401)
Supplement: Supplementary file 1 [file nutrients-15-02401-s001.zip]

Archive with 1 entries (1 files):
- nutrients-2379059-supplementary.pdf
